# Supplementary material for: Effectiveness of osteopathic craniosacral techniques: a meta-analysis
Source: Front Med (Lausanne). 2024 Oct 3;11:1452465. doi: 10.3389/fmed.2024.1452465 (PMC11487524; doi:10.3389/fmed.2024.1452465)
Supplement: Supplementary file 2 [file Table_1.XLSX]

## Sheet: Sheet1
"OR" term 1	Raw Terms	Plain Text	Embase - All fields	Scopus - Title-Abs-Keyword	PubMed - All fields
	cranial manipulative	("cranial manipulative"	("cranial manipulative"	("cranial manipulative"	("cranial manipulative"
	cranial	OR "cranial"	OR "cranial"	OR "cranial"	OR "cranial"
	cranial manipulation	OR "cranial manipulation"	OR "cranial manipulation"	OR "cranial manipulation"	OR "cranial manipulation"
	osteopathy in the cranial field	OR "osteopathy in the cranial field"	OR "osteopathy in the cranial field"	OR "osteopathy in the cranial field"	OR "osteopathy in the cranial field"
	cranial osteopathy	OR "cranial osteopathy"	OR "cranial osteopathy"	OR "cranial osteopathy"	OR "cranial osteopathy"
	craniosacral technique	OR "craniosacral technique"	OR "craniosacral technique"	OR "craniosacral technique"	OR "craniosacral technique"
	craniosacral	OR "craniosacral "	OR "craniosacral "	OR "craniosacral "	OR "craniosacral "
	cranial field	OR "cranial field "	OR "cranial field "	OR "cranial field "	OR "cranial field "
	primary respiratory mechanism	OR "primary respiratory mechanism"	OR "primary respiratory mechanism"	OR "primary respiratory mechanism"	OR "primary respiratory mechanism"
	cranial rythmic impulse	OR "cranial rythmic impulse"	OR "cranial rythmic impulse"	OR "cranial rythmic impulse"	OR cranial rythmic impulse[all]
	Condylar decompression	OR "Condylar decompression"	OR "Condylar decompression"	OR "Condylar decompression"	OR Condylar decompression[all]
	Base spread	OR "Base spread"	OR "Base spread"	OR "Base spread"	OR Base spread[all]
	Occipitomastoid suture release	OR "Occipitomastoid suture release"	OR "Occipitomastoid suture release"	OR "Occipitomastoid suture release"	OR Occipitomastoid suture release[all]
	Venous sinus	OR "Venous sinus"	OR "Venous sinus"	OR "Venous sinus"	OR "Venous sinus"
	CV4	OR "CV4"	OR "CV4"	OR "CV4"	OR "CV4"
	V spread	OR "V spread"	OR "V spread"	OR "V spread"	OR "V spread"
	CV4 bulb decompression	OR "CV4 bulb decompression"	OR "CV4 bulb decompression"	OR "CV4 bulb decompression"	OR CV4 bulb decompression[all]
	Sacral rocking	OR "Sacral rocking"	OR "Sacral rocking"	OR "Sacral rocking"	OR Sacral rocking[all]
	Temporal rocking	OR "Temporal rocking"	OR "Temporal rocking"	OR "Temporal rocking"	OR Temporal rocking[all]
	cranial osteopathic	OR "cranial osteopathic "	OR "cranial osteopathic "	OR "cranial osteopathic "	OR "cranial osteopathic "
	sphenobasilar synchondrosis	OR "sphenobasilar synchondrosis")	OR "sphenobasilar synchondrosis")	OR "sphenobasilar synchondrosis")	OR "sphenobasilar synchondrosis")
	AND	AND	AND	AND	AND
"OR" term 2	medicine	("medicine "	("medicine "	("medicine "	("medicine "
	treatment	OR "treatment"	OR "treatment"	OR "treatment"	OR "treatment"
	therapy	OR "therapy"	OR "therapy"	OR "therapy"	OR "therapy"
	efficacy	OR "efficacy"	OR "efficacy"	OR "efficacy"	OR "efficacy"
	reliabilty	OR "reliabilty"	OR "reliabilty"	OR "reliabilty"	OR "reliabilty"
	manipulation	OR "manipulation"	OR "manipulation"	OR "manipulation"	OR "manipulation"
	diagnosis	OR "diagnosis"	OR "diagnosis"	OR "diagnosis"	OR "diagnosis"
					OR "Manipulation, Osteopathic"[MeSH]
					OR "musculoskeletal manipulations"[MeSH]
					OR "massage"[MeSH]
					OR "manipulation, orthopedic"[MeSH]
	technique	OR "technique")	OR "technique")	OR "technique")	OR "technique")
	AND	AND	AND	AND	AND
"OR" term 3	osteopathy	("osteopathy"	("osteopathy"	("osteopathy"	("osteopathy"
	osteopathic	OR "osteopathic"	OR "osteopathic"	OR "osteopathic"	OR "osteopathic"
			OR "osteopathic manipulation"
			OR "osteopathic medicine"
	osteopathic manipulative medicine	OR "osteopathic manipulative medicine ")	OR "osteopathic manipulative medicine ")	OR "osteopathic manipulative medicine ")	OR "osteopathic manipulative medicine ")
Supplemental Table 1. Complete search term.
